# Supplementary material for: ColonyArea: An ImageJ Plugin to Automatically Quantify Colony Formation in Clonogenic Assays
Source: PLoS One. 2014 Mar 19;9(3):e92444. doi: 10.1371/journal.pone.0092444 (PMC3960247; doi:10.1371/journal.pone.0092444)
Supplement: Information S1 — The additional file ‘ColonyArea.zip’ contains the plugin installation files and user manual. In this zip-compressed file, we provide seven plugin files: Colony_area.java; Colony_area.class; Colony_thresholder.ijm; Manual_colony_thresholder.ijm; Colony_measurer.ijm; a user manual file, ColonyArea_manual.pdf and; the GNU general public license, gpl.rtf. (ZIP) [file pone.0092444.s005.zip]

Archive with 18 entries (15 files):
- ColonyArea/
- ColonyArea/Colony_area.class
- __MACOSX/
- __MACOSX/ColonyArea/
- __MACOSX/ColonyArea/._Colony_area.class
- ColonyArea/Colony_area.java
- __MACOSX/ColonyArea/._Colony_area.java
- ColonyArea/Colony_measurer.ijm
- __MACOSX/ColonyArea/._Colony_measurer.ijm
- ColonyArea/Colony_thresolder.ijm
- __MACOSX/ColonyArea/._Colony_thresolder.ijm
- ColonyArea/ColonyArea User Manual.pdf
- __MACOSX/ColonyArea/._ColonyArea User Manual.pdf
- ColonyArea/gpl.rtf
- __MACOSX/ColonyArea/._gpl.rtf
- ColonyArea/Manual_colony_thresholder.ijm
- __MACOSX/ColonyArea/._Manual_colony_thresholder.ijm
- __MACOSX/._ColonyArea
