# Supplementary material for: ColonyArea: An ImageJ Plugin to Automatically Quantify Colony Formation in Clonogenic Assays
Source: PLoS One. 2014 Mar 19;9(3):e92444. doi: 10.1371/journal.pone.0092444 (PMC3960247; doi:10.1371/journal.pone.0092444)
Supplement: Information S1 — The additional file ‘ColonyArea.zip’ contains the plugin installation files and user manual. In this zip-compressed file, we provide seven plugin files: Colony_area.java; Colony_area.class; Colony_thresholder.ijm; Manual_colony_thresholder.ijm; Colony_measurer.ijm; a user manual file, ColonyArea_manual.pdf and; the GNU general public license, gpl.rtf. (ZIP) [file pone.0092444.s005.zip › ColonyArea/Colony_area.java]

/** Copyright 2013, Camilo Guzmán, Manish Bagga and Daniel Abankwa
    

    This file is part of ColonyArea.

    ColonyArea is free software: you can redistribute it and/or modify
    it under the terms of the GNU General Public License as published by
    the Free Software Foundation, either version 3 of the License, or
    (at your option) any later version.

    ColonyArea is distributed in the hope that it will be useful,
    but WITHOUT ANY WARRANTY; without even the implied warranty of
    MERCHANTABILITY or FITNESS FOR A PARTICULAR PURPOSE.  See the
    GNU General Public License for more details.

    You should have received a copy of the GNU General Public License
    along with ColonyArea.  If not, see <http://www.gnu.org/licenses/>.
*/


import ij.*;
import ij.process.*;
import ij.gui.*;
import java.awt.*;
import ij.plugin.filter.*;
import ij.plugin.ImageCalculator.*;
import ij.WindowManager.*;
import ij.io.SaveDialog.*;
import ij.Macro;
import ij.io.SaveDialog;


public class Colony_area implements PlugInFilter {
	ImagePlus imp;

	public int setup(String arg, ImagePlus imp) {
		this.imp = imp;
		return DOES_ALL;
	}

public int icenter(int i, double d1, double k2, double k3) 
		{int c;
		c = (int)((i-1)*d1+(i-0.5)*2*k2*d1+(i-1)*k3*d1);
		return c;}	

	public void run(ImageProcessor ip) {


//(String directory = IJ.getPath(imp);
String fname = imp.getTitle();
IJ.showMessage("Note","Please select the directory and the postfix to all images.");
SaveDialog sd = new SaveDialog("Save image ...", fname,"");
String directory = sd.getDirectory();
String fileName = sd.getFileName();
		Rectangle roi=ip.getRoi();
			
			ip=ip.crop();
								
ImagePlus impcrop = new ImagePlus("crop", ip);

impcrop.show();
		IJ.showMessage("Note","The image will be cropped and the template will be constructed.");

		ImageConverter iConv = new ImageConverter(impcrop);

		iConv.convertToGray8();

impcrop.show();


	int width = ip.getWidth();
	int height = ip.getHeight();
	int w1,w2;
	int i,j;
	double del;
	double e=5;
	double k2=0.06263;
	double k3=0.04535;
	int n1,n2;
n1=0;
n2=0;
int choice=0;
choice=(int)IJ.getNumber("Input \n 1 for  6 well plate. \n 2 for 12 well plate. \n 3 for 24 well plate. \n 4 for a custom plate to manually change the parameters. \n 0 to exit.",2);
//Please enter the type of plate to be processed:\nFor 12 well plate (4X3) enter 1\nFor 24 well plate (4X6) enter 2\nFor a custom plate to change the parameters enter 3\To exit enter 0

if (choice == 1)
{k2=0.04384;
k3=0.03561;
n1=3;
n2=2;}
else if (choice == 2)
{n1=4;
n2=3;}
else if (choice == 3)
{k2=0.10387;
k3=0.04277;
n1=6;
n2=4;}
else if (choice == 4)
{k2=IJ.getNumber("enter the ratio of well thickness to internal diameter",0.06263);
k3 =IJ.getNumber("enter the ratio of well spacing to internal diameter",0.04535);
e =IJ.getNumber("enter the diameter reduction percentage",5.0);}
else {return;}

	w1=(int)IJ.getNumber("enter number of wells in a row",n1);
     w2 =(int)IJ.getNumber("enter number of wells in a column",n2);
	
	double d1,d1w,d1h,d2,d3;
	
	d1w=width/(w1+2*k2*w1+w1*k3-k3);
	d1h=height/(w2+2*k2*w2+w2*k3-k3);
	d1=(d1w+d1h)/2;
											d2=k2*d1;
											d3=k3*d1;
											del=e*d1/100;
											double d11=d1-2*del;
											d2=d2+del;
											k2=d2/d11;
											k3=d3/d11;
											d1h=d1h*d11/d1;
											d1w=d1w*d11/d1;
											d1=d11;
			//IJ.showMessage("ERROR!!", d1+"  "+d1h+"  "+d1w+"  "+d2+"  "+d3+"  "+del+"  "+k2+"  "+k3 );

if ((d1w-d1h)*(d1w-d1h)>(0.02*0.02 *d1h*d1w))
		{double er;
		if (d1h<d1w)
			{er= (d1w-d1h)*(w1+2*w1*k2+w1*k3-k3);
			IJ.showMessage("ERROR!!","something is not right, please crop and straighten the image properly, or change the parameters k2 and k3. \nThe approximate max error in cropping is of the order of : "+er+"pixels horizontally.");
			}
		else
			{er= (d1h-d1w)*(w2+2*w2*k2+w2*k3-k3);
			IJ.showMessage("ERROR!!","something is not right, please crop and straighten the image properly, or change the parameters k2 and k3. \nThe approximate max error in cropping is of the order of : "+er+"pixels vertically.");
			}
		
		return;}

	ImageProcessor ipt = new ByteProcessor(width, height);

	ImagePlus impt = new ImagePlus("templates_"+fileName, ipt);

	int c1,c2;
	ipt.invert();
	for(i=1;i<w1+1;i++)
		{for(j=1;j<w2+1;j++)
			{c1=icenter(i,d1w,k2,k3);
			 c2=icenter(j,d1h,k2,k3);
			ipt.fillOval (c1,c2,(int)d1w,(int)d1h);
			}		
		}
	ipt.invert();
	
	impt.show();    

	for (int y=0; y<height; y++) 
		{
		for (int x=0; x<width; x++) 
			{
ip.putPixel(x,y,(ipt.getPixel(x,y)*ip.getPixel(x,y)/255 ));
 
			}
    		}
impcrop.close();
impt.close();
impcrop = new ImagePlus("identified_wells_"+fileName, ip);

		 
		iConv = new ImageConverter(impcrop);

		iConv.convertToGray8();

impcrop.show();
//IJ.saveAs(impcrop, "Tiff",directory+"identified_wells_"+fileName);
IJ.wait(300);
impcrop.close();

ImageProcessor ipcrop = new ByteProcessor((int)d1w,(int)d1h);
ImagePlus impwell = new ImagePlus("well", ipcrop);
//if((w1*w2)>0){}
ImageStack stackfinal = impwell.createEmptyStack ();
Rectangle roi1;
//imp.close();
			
for(j=1;j<w2+1;j++)
		{for(i=1;i<w1+1;i++)
			{
			c1=icenter(i,d1w,k2,k3);
			c2=icenter(j,d1h,k2,k3);
ip.setRoi (c1, c2, (int)d1w,(int)d1h);
			ipcrop=ip.crop();
			stackfinal.addSlice("well "+(i+w1*(j-1))+" of "+w1*w2,ipcrop);
			}		
		}

ImagePlus impwell1 =new ImagePlus("wells_"+fileName,stackfinal);
StackConverter iConvi;
ImageConverter iConvi_1;
if((w1*w2)>1){ iConvi = new StackConverter(impwell1);
iConvi.convertToGray8();
}//-------------------
else{ iConvi_1 = new ImageConverter(impwell1);
iConvi_1.convertToGray8();
}
		

impwell1.show();

IJ.saveAs(impwell1, "Tiff",directory+"wells_"+fileName);

           
		IJ.run(impwell1,"Colony thresolder", "");


		}

}
